# Supplementary material for: Combined Non-Invasive Prediction and New Biomarkers of Oral and Fecal Microbiota in Patients With Gastric and Colorectal Cancer
Source: Front Cell Infect Microbiol. 2022 May 19;12:830684. doi: 10.3389/fcimb.2022.830684 (PMC9161364; doi:10.3389/fcimb.2022.830684)
Supplement: Supplementary file 1 [file DataSheet_1.zip]

Archive with 8 entries (8 files):
- Supplementary Figures.pdf
- Supplementary Table 1.pdf
- Supplementary Table 2.pdf
- Supplementary Table 3.pdf
- Supplementary Table 4.pdf
- Supplementary Table 5.pdf
- Supplementary Table 6.pdf
- Supplementary Table 7.pdf
